# Supplementary material for: Seven Years at High Salinity—Experimental Evolution of the Extremely Halotolerant Black Yeast Hortaea werneckii
Source: J Fungi (Basel). 2021 Sep 4;7(9):723. doi: 10.3390/jof7090723 (PMC8468603; doi:10.3390/jof7090723)
Supplement: Supplementary file 1 [file jof-07-00723-s001.zip]

Archive with 1 entries (1 files):
- jof-1360571-supplementary.pdf
